# Supplementary material for: Design, Synthesis, In Vitro, and In Silico Insights of 5-(Substituted benzylidene)-2-phenylthiazol-4(5H)-one Derivatives: A Novel Class of Anti-Melanogenic Compounds
Source: Molecules. 2023 Apr 7;28(8):3293. doi: 10.3390/molecules28083293 (PMC10144242; doi:10.3390/molecules28083293)
Supplement: Supplementary file 1 [file molecules-28-03293-s001.zip]

Archive with 1 entries (1 files):
- molecules-2316492-supplementary.pdf
